# Supplementary material for: Photoelectrochemical UV Detector Based on High-Temperature Resistant ITO Nanowire Network Transparent Conductive Electrodes: Both the Response Range and Responsivity Are Improved
Source: Nanomaterials (Basel). 2023 Jul 17;13(14):2086. doi: 10.3390/nano13142086 (PMC10383712; doi:10.3390/nano13142086)
Supplement: Supplementary file 1 [file nanomaterials-13-02086-s001.zip]

Archive with 1 entries (1 files):
- nanomaterials-2492431-supplementary.pdf
